# Supplementary material for: The palladium-catalysed modular annulative synthesis of cyclic sulfonimidamides
Source: Chem Sci. 2026 May 19;17(25):12551–7. doi: 10.1039/d6sc02864k (PMC13184836; doi:10.1039/d6sc02864k)
Supplement: SC-017-D6SC02864K-s002 [file SC-017-D6SC02864K-s002.cif]

# Supplementary Information (SI) for Chemical Science.
# This journal is © The Royal Society of Chemistry 2026

####################################################################### 
# 
# This file contains crystal structure data downloaded from the 
# Cambridge Structural Database (CSD) hosted by the Cambridge 
# Crystallographic Data Centre (CCDC).
# 
# Full information about CCDC data access policies and citation 
# guidelines are available at http://www.ccdc.cam.ac.uk/access/V1 
# 
# Audit and citation data items may have been added by the CCDC. 
# Please retain this information to preserve the provenance of 
# this file and to allow appropriate attribution of the data. 
# 
#######################################################################

data_3c
_database_code_depnum_ccdc_archive 'CCDC 2536631'
loop_
_audit_author_name
_audit_author_address
'Benedict Williams'
;Oxford University
United Kingdom
;
_audit_update_record             
;
2026-03-10 deposited with the CCDC.	2026-05-11 downloaded from the CCDC.
;
#==============================================================================
_audit_creation_date             2024-03-20
_audit_creation_method           'CRYSTALS_ver_*****_build_c42b451 '

_ccdc_journal_depnumber          XX
_oxford_structure_analysis_title 004BW24
_chemical_name_systematic        .
_chemical_melting_point          'not measured'

_cell_length_a                   11.9779(2)
_cell_length_b                   7.96960(10)
_cell_length_c                   13.5288(2)
_cell_angle_alpha                90
_cell_angle_beta                 102.9564(17)
_cell_angle_gamma                90
_cell_volume                     1258.57(3)

_symmetry_cell_setting           monoclinic
_symmetry_space_group_name_H-M   'P 21/c '
_symmetry_space_group_name_Hall  '-P 2ybc'
loop_
_symmetry_equiv_pos_as_xyz
x,y,z
-x,-y,-z
x,-y+1/2,z+1/2
-x,y+1/2,-z+1/2

loop_
_atom_type_symbol
_atom_type_scat_dispersion_real
_atom_type_scat_dispersion_imag
_atom_type_scat_Cromer_Mann_a1
_atom_type_scat_Cromer_Mann_b1
_atom_type_scat_Cromer_Mann_a2
_atom_type_scat_Cromer_Mann_b2
_atom_type_scat_Cromer_Mann_a3
_atom_type_scat_Cromer_Mann_b3
_atom_type_scat_Cromer_Mann_a4
_atom_type_scat_Cromer_Mann_b4
_atom_type_scat_Cromer_Mann_c
_atom_type_scat_source
C 0.0181 0.0091 2.3100 20.8439 1.0200 10.2075 1.5886 0.5687 0.8650 51.6512
0.2156 'International Tables Vol C 4.2.6.8 and 6.1.1.4'
H 0.0000 0.0000 0.4930 10.5109 0.3229 26.1257 0.1402 3.1424 0.0408 57.7998
0.0030 'International Tables Vol C 4.2.6.8 and 6.1.1.4'
Cl 0.3639 0.7018 11.4604 0.0104 7.1964 1.1662 6.2556 18.5194 1.6455 47.7784
-9.5574 'International Tables Vol C 4.2.6.8 and 6.1.1.4'
N 0.0311 0.0180 12.2126 0.0057 3.1322 9.8933 2.0125 28.9975 1.1663 0.5826
-11.5290 'International Tables Vol C 4.2.6.8 and 6.1.1.4'
O 0.0492 0.0322 3.0485 13.2771 2.2868 5.7011 1.5463 0.3239 0.8670 32.9089
0.2508 'International Tables Vol C 4.2.6.8 and 6.1.1.4'
S 0.3331 0.5567 6.9053 1.4679 5.2034 22.2151 1.4379 0.2536 1.5863 56.1720
0.8669 'International Tables Vol C 4.2.6.8 and 6.1.1.4'


_cell_formula_units_Z            4

# Given Formula = C12 H13 Cl1 N2 O2 S1 
# Dc =      1.50 Fooo =    592.00 Mu =     42.12 M =    284.77
# Found Formula = C12 H13 Cl1 N2 O2 S1
# Dc =      1.50 FOOO =    592.00 Mu =     42.12 M =    284.77

_chemical_formula_sum            'C12 H13 Cl N2 O2 S'
_chemical_formula_moiety         'C12 H13 Cl N2 O2 S'
_chemical_compound_source        .
_chemical_formula_weight         284.77


_cell_measurement_reflns_used    17613
_cell_measurement_theta_min      4.43
_cell_measurement_theta_max      76.30
_cell_measurement_temperature    150

_exptl_crystal_description       prism
_exptl_crystal_colour            'clear colourless'
_exptl_crystal_size_min          0.120
_exptl_crystal_size_mid          0.150
_exptl_crystal_size_max          0.200

_exptl_crystal_density_diffrn    1.503
_exptl_crystal_density_meas      'not measured'
_exptl_crystal_density_method    'not measured'
# Non-dispersive F(000): 
_exptl_crystal_F_000             592
_exptl_absorpt_coefficient_mu    4.212

# Sheldrick geometric approximatio 1.00 1.00 
_exptl_absorpt_correction_type   multi-scan
_exptl_absorpt_process_details   
; 
 CrysAlisPro (Rigaku Oxford Diffraction, 2021) 
;
_exptl_absorpt_correction_T_min  0.81
_exptl_absorpt_correction_T_max  1.00
_diffrn_measurement_device_type  'Oxford Diffraction SuperNova'
_diffrn_measurement_device       Area
_diffrn_radiation_monochromator  'focussing mirrors'
_diffrn_radiation_type           'Cu K\a'
_diffrn_radiation_wavelength     1.54184
_diffrn_measurement_method       \w

# If a reference occurs more than once, delete the author 
# and date from subsequent references. 
_computing_data_collection       'SuperNova, (Oxford Diffraction, 2010)'
_computing_cell_refinement       
; 
 CrysAlisPro (Rigaku Oxford Diffraction, 2021) 
;
_computing_data_reduction        
; 
 CrysAlisPro (Rigaku Oxford Diffraction, 2021) 
;
_computing_structure_solution    'Superflip (Palatinus & Chapuis, 2007)'
_computing_structure_refinement  'CRYSTALS (Betteridge et al., 2003)'
_computing_publication_material  'CRYSTALS (Betteridge et al., 2003)'
_computing_molecular_graphics    'CAMERON (Watkin et al., 1996)'

_diffrn_standards_interval_time  .
_diffrn_standards_interval_count .
_diffrn_standards_number         0
_diffrn_standards_decay_%        .

_diffrn_ambient_temperature      150
_diffrn_reflns_number            24143
_diffrn_reflns_av_unetI/netI     0.026
_reflns_number_total             2607
_diffrn_reflns_av_R_equivalents  0.023
# Number of reflections without Friedels Law is 0 
# Number of reflections with Friedels Law is 2607 
# Theoretical number of reflections is about 5260 


_diffrn_reflns_theta_min         3.787
_diffrn_reflns_theta_max         76.058
_diffrn_measured_fraction_theta_max 0.994

_diffrn_reflns_theta_full        74.537
_diffrn_measured_fraction_theta_full 0.999


_diffrn_reflns_limit_h_min       -14
_diffrn_reflns_limit_h_max       14
_diffrn_reflns_limit_k_min       -10
_diffrn_reflns_limit_k_max       9
_diffrn_reflns_limit_l_min       -16
_diffrn_reflns_limit_l_max       16
_reflns_limit_h_min              -14
_reflns_limit_h_max              14
_reflns_limit_k_min              0
_reflns_limit_k_max              10
_reflns_limit_l_min              0
_reflns_limit_l_max              16

_oxford_diffrn_Wilson_B_factor   1.66
_oxford_diffrn_Wilson_scale      0.02

_atom_sites_solution_primary     other #heavy,direct,difmap,geom,iterative
# _atom_sites_solution_secondary  difmap
_atom_sites_solution_hydrogens   difmap

_refine_diff_density_min         -0.34
_refine_diff_density_max         0.29


# The current dictionary definitions do not cover the 
# situation where the reflections used for refinement were 
# selected by a user-defined sigma threshold 

# Explicitly named reflections are ALWAYS excluded from R&wR 

# The values actually used during refinement 
# These are labelled "all" for compatibility with PLATON 
_oxford_refine_reflns_threshold_expression I>-3.0\s(I)
_refine_ls_number_restraints     0
_refine_ls_number_parameters     163
_refine_ls_number_reflns         2607
_refine_ls_R_factor_ref          0.0258
_refine_ls_wR_factor_ref         0.0650
_refine_ls_goodness_of_fit_ref   0.9970
_refine_ls_shift/su_max          0.0024910
_refine_ls_shift/su_mean         0.0001057


# Computed with I/sigma = -10 
_reflns_number_all               2607
_refine_ls_R_factor_all          0.0258
_refine_ls_wR_factor_all         0.0650

# Computed with I/sigma = +2 a la SHELX 
_reflns_threshold_expression     I>2.0\s(I)
_reflns_number_gt                2537
_refine_ls_R_factor_gt           0.0250
_refine_ls_wR_factor_gt          0.0645


_refine_ls_structure_factor_coef Fsqd
_refine_ls_matrix_type           full
_refine_ls_hydrogen_treatment    constr #undef, noref, refall,
# refxyz, refU, constr or mixed
_refine_ls_weighting_scheme      calc
_refine_ls_weighting_details     
;
 Method= Modified Sheldrick 
 w=1/[\s^2^(F^2^) + ( 0.03P)^2^ + 0.88P] 
 ,where P=(max(Fo^2^,0) + 2Fc^2^)/3 
;

# Uequiv = arithmetic mean of Ui i.e. Ueqiv = (U1+U2+U3)/3

# Replace last . with number of unfound hydrogen atoms attached to an atom.

# ..._refinement_flags_... 
# . no refinement constraints           S special position constraint on site
# G rigid group refinement of site      R riding atom
# D distance or angle restraint on site T thermal displacement constraints
# U Uiso or Uij restraint (rigid bond)  P partial occupancy constraint


loop_
_atom_site_label
_atom_site_type_symbol
_atom_site_fract_x
_atom_site_fract_y
_atom_site_fract_z
_atom_site_U_iso_or_equiv
_atom_site_occupancy
_atom_site_adp_type
_atom_site_refinement_flags_posn
_atom_site_refinement_flags_adp
_atom_site_refinement_flags_occupancy
_atom_site_disorder_assembly
_atom_site_disorder_group
_atom_site_attached_hydrogens
Cl1 Cl 0.31537(3) 0.74437(5) 0.12917(3) 0.0310 1.0000 Uani . . . . . .
C2 C 0.42407(12) 0.77640(17) 0.23732(10) 0.0238 1.0000 Uani . . . . . .
C3 C 0.39396(12) 0.80961(18) 0.32920(11) 0.0261 1.0000 Uani . . . . . .
C4 C 0.47835(12) 0.83224(18) 0.41587(10) 0.0246 1.0000 Uani . . . . . .
C5 C 0.59450(11) 0.82651(16) 0.41261(9) 0.0197 1.0000 Uani . . . . . .
N6 N 0.67438(10) 0.85164(15) 0.50320(8) 0.0223 1.0000 Uani . . . . . .
S7 S 0.80295(3) 0.86855(4) 0.50907(2) 0.0180 1.0000 Uani . . . . . .
O8 O 0.85996(8) 1.01921(12) 0.55339(7) 0.0262 1.0000 Uani . . . . . .
N9 N 0.86282(9) 0.71584(13) 0.58542(8) 0.0180 1.0000 Uani . . . . . .
C10 C 0.98995(11) 0.71872(16) 0.61270(10) 0.0207 1.0000 Uani . . . . . .
C11 C 1.03101(12) 0.58341(17) 0.69122(10) 0.0235 1.0000 Uani . . . . . .
O12 O 0.98929(8) 0.42186(12) 0.65517(7) 0.0253 1.0000 Uani . . . . . .
C13 C 0.86731(12) 0.42035(17) 0.63226(11) 0.0246 1.0000 Uani . . . . . .
C14 C 0.81859(11) 0.54770(16) 0.55102(10) 0.0224 1.0000 Uani . . . . . .
C15 C 0.82951(11) 0.82869(17) 0.39128(10) 0.0217 1.0000 Uani . . . . . .
C16 C 0.74218(12) 0.79440(17) 0.31280(10) 0.0220 1.0000 Uani . . . . . .
C17 C 0.62378(11) 0.79534(16) 0.31863(9) 0.0202 1.0000 Uani . . . . . .
C18 C 0.53675(12) 0.76840(17) 0.23110(10) 0.0234 1.0000 Uani . . . . . .
H31 H 0.3155 0.8180 0.3323 0.0323 1.0000 Uiso R . . . . .
H41 H 0.4598 0.8538 0.4781 0.0302 1.0000 Uiso R . . . . .
H101 H 1.0152 0.8255 0.6400 0.0254 1.0000 Uiso R . . . . .
H102 H 1.0193 0.7001 0.5533 0.0246 1.0000 Uiso R . . . . .
H112 H 1.1141 0.5789 0.7047 0.0282 1.0000 Uiso R . . . . .
H111 H 1.0063 0.6100 0.7523 0.0282 1.0000 Uiso R . . . . .
H131 H 0.8404 0.4456 0.6931 0.0289 1.0000 Uiso R . . . . .
H132 H 0.8437 0.3081 0.6084 0.0298 1.0000 Uiso R . . . . .
H141 H 0.8408 0.5180 0.4894 0.0270 1.0000 Uiso R . . . . .
H142 H 0.7362 0.5475 0.5402 0.0278 1.0000 Uiso R . . . . .
H151 H 0.9056 0.8292 0.3856 0.0278 1.0000 Uiso R . . . . .
H161 H 0.7590 0.7673 0.2492 0.0271 1.0000 Uiso R . . . . .
H181 H 0.5579 0.7456 0.1692 0.0297 1.0000 Uiso R . . . . .
loop_
_atom_site_aniso_label
_atom_site_aniso_U_11
_atom_site_aniso_U_22
_atom_site_aniso_U_33
_atom_site_aniso_U_23
_atom_site_aniso_U_13
_atom_site_aniso_U_12
Cl1 0.02861(18) 0.03268(19) 0.02742(17) -0.00343(13) -0.00311(13) -0.00108(14)
C2 0.0255(7) 0.0205(6) 0.0229(6) -0.0011(5) -0.0001(5) -0.0013(5)
C3 0.0217(6) 0.0271(7) 0.0300(7) -0.0001(6) 0.0067(5) 0.0001(5)
C4 0.0259(7) 0.0274(7) 0.0225(6) -0.0005(5) 0.0097(5) 0.0031(5)
C5 0.0231(6) 0.0179(6) 0.0185(6) -0.0001(5) 0.0056(5) 0.0035(5)
N6 0.0225(6) 0.0274(6) 0.0177(5) -0.0010(4) 0.0059(4) 0.0064(5)
S7 0.02160(16) 0.01537(15) 0.01704(15) -0.00038(11) 0.00447(11) 0.00354(11)
O8 0.0325(5) 0.0151(5) 0.0290(5) -0.0009(4) 0.0026(4) 0.0019(4)
N9 0.0205(5) 0.0132(5) 0.0195(5) -0.0003(4) 0.0028(4) 0.0014(4)
C10 0.0202(6) 0.0195(6) 0.0219(6) 0.0001(5) 0.0038(5) 0.0003(5)
C11 0.0247(6) 0.0222(6) 0.0228(6) 0.0012(5) 0.0035(5) 0.0035(5)
O12 0.0289(5) 0.0178(5) 0.0300(5) 0.0014(4) 0.0080(4) 0.0061(4)
C13 0.0299(7) 0.0159(6) 0.0298(7) 0.0002(5) 0.0101(6) 0.0004(5)
C14 0.0243(6) 0.0160(6) 0.0260(6) -0.0033(5) 0.0038(5) -0.0014(5)
C15 0.0232(6) 0.0233(6) 0.0211(6) 0.0019(5) 0.0101(5) 0.0041(5)
C16 0.0277(7) 0.0214(6) 0.0193(6) 0.0007(5) 0.0101(5) 0.0042(5)
C17 0.0236(6) 0.0186(6) 0.0194(6) 0.0000(5) 0.0066(5) 0.0021(5)
C18 0.0291(7) 0.0217(7) 0.0195(6) -0.0020(5) 0.0055(5) 0.0008(5)

_refine_ls_extinction_method     None
_oxford_refine_ls_scale          6.87(13)
loop_
_geom_bond_atom_site_label_1
_geom_bond_site_symmetry_1
_geom_bond_atom_site_label_2
_geom_bond_site_symmetry_2
_geom_bond_distance
_geom_bond_publ_flag
Cl1 . C2 . 1.7455(13) yes
C2 . C3 . 1.395(2) yes
C2 . C18 . 1.372(2) yes
C3 . C4 . 1.378(2) yes
C3 . H31 . 0.952 no
C4 . C5 . 1.4025(18) yes
C4 . H41 . 0.933 no
C5 . N6 . 1.3899(17) yes
C5 . C17 . 1.4147(17) yes
N6 . S7 . 1.5301(11) yes
S7 . O8 . 1.4436(10) yes
S7 . N9 . 1.6523(11) yes
S7 . C15 . 1.7230(13) yes
N9 . C10 . 1.4845(16) yes
N9 . C14 . 1.4773(16) yes
C10 . C11 . 1.5162(18) yes
C10 . H101 . 0.949 no
C10 . H102 . 0.958 no
C11 . O12 . 1.4268(16) yes
C11 . H112 . 0.972 no
C11 . H111 . 0.961 no
O12 . C13 . 1.4240(17) yes
C13 . C14 . 1.5136(18) yes
C13 . H131 . 0.970 no
C13 . H132 . 0.972 no
C14 . H141 . 0.959 no
C14 . H142 . 0.964 no
C15 . C16 . 1.3410(19) yes
C15 . H151 . 0.931 no
C16 . C17 . 1.4380(18) yes
C16 . H161 . 0.952 no
C17 . C18 . 1.4076(18) yes
C18 . H181 . 0.945 no
loop_
_geom_angle_atom_site_label_1
_geom_angle_site_symmetry_1
_geom_angle_atom_site_label_2
_geom_angle_site_symmetry_2
_geom_angle_atom_site_label_3
_geom_angle_site_symmetry_3
_geom_angle
_geom_angle_publ_flag
Cl1 . C2 . C3 . 118.77(11) yes
Cl1 . C2 . C18 . 120.05(11) yes
C3 . C2 . C18 . 121.17(12) yes
C2 . C3 . C4 . 119.75(13) yes
C2 . C3 . H31 . 120.5 no
C4 . C3 . H31 . 119.7 no
C3 . C4 . C5 . 120.85(12) yes
C3 . C4 . H41 . 120.9 no
C5 . C4 . H41 . 118.2 no
C4 . C5 . N6 . 117.34(11) yes
C4 . C5 . C17 . 118.78(12) yes
N6 . C5 . C17 . 123.88(12) yes
C5 . N6 . S7 . 122.98(9) yes
N6 . S7 . O8 . 118.14(6) yes
N6 . S7 . N9 . 104.97(6) yes
O8 . S7 . N9 . 104.74(6) yes
N6 . S7 . C15 . 109.16(6) yes
O8 . S7 . C15 . 111.67(6) yes
N9 . S7 . C15 . 107.34(6) yes
S7 . N9 . C10 . 114.92(8) yes
S7 . N9 . C14 . 113.36(8) yes
C10 . N9 . C14 . 111.58(10) yes
N9 . C10 . C11 . 108.46(10) yes
N9 . C10 . H101 . 109.3 no
C11 . C10 . H101 . 109.9 no
N9 . C10 . H102 . 109.8 no
C11 . C10 . H102 . 110.8 no
H101 . C10 . H102 . 108.7 no
C10 . C11 . O12 . 111.63(11) yes
C10 . C11 . H112 . 108.4 no
O12 . C11 . H112 . 107.2 no
C10 . C11 . H111 . 109.3 no
O12 . C11 . H111 . 109.9 no
H112 . C11 . H111 . 110.3 no
C11 . O12 . C13 . 110.22(10) yes
O12 . C13 . C14 . 111.23(11) yes
O12 . C13 . H131 . 109.5 no
C14 . C13 . H131 . 109.3 no
O12 . C13 . H132 . 106.8 no
C14 . C13 . H132 . 109.9 no
H131 . C13 . H132 . 110.2 no
C13 . C14 . N9 . 109.08(10) yes
C13 . C14 . H141 . 109.2 no
N9 . C14 . H141 . 110.4 no
C13 . C14 . H142 . 108.9 no
N9 . C14 . H142 . 109.4 no
H141 . C14 . H142 . 109.9 no
S7 . C15 . C16 . 119.79(10) yes
S7 . C15 . H151 . 117.6 no
C16 . C15 . H151 . 122.6 no
C15 . C16 . C17 . 124.01(12) yes
C15 . C16 . H161 . 118.4 no
C17 . C16 . H161 . 117.6 no
C16 . C17 . C5 . 119.77(12) yes
C16 . C17 . C18 . 120.43(12) yes
C5 . C17 . C18 . 119.79(12) yes
C17 . C18 . C2 . 119.63(12) yes
C17 . C18 . H181 . 118.6 no
C2 . C18 . H181 . 121.7 no
loop_
_geom_hbond_atom_site_label_D
_geom_hbond_site_symmetry_D
_geom_hbond_atom_site_label_H
_geom_hbond_site_symmetry_H
_geom_hbond_atom_site_label_A
_geom_hbond_site_symmetry_A
_geom_hbond_angle_DHA
_geom_hbond_distance_DH
_geom_hbond_distance_HA
_geom_hbond_distance_DA
_geom_hbond_publ_flag
C13 . H132 . O8 1_545 159 0.97 2.44 3.3652(19) yes
C15 . H151 . O12 2_766 125 0.93 2.49 3.1152(19) yes


_iucr_refine_instructions_details 
;
#
# Punched on 20/03/24 at 16:24:20
#
#LIST     12                                                                    
BLOCK SCALE X'S  U'S 
RIDE C   (   3,X'S) H   (  31,X'S) 
RIDE C   (   4,X'S) H   (  41,X'S) 
RIDE C   (  10,X'S) H   ( 101,X'S) H   ( 102,X'S) 
RIDE C   (  11,X'S) H   ( 112,X'S) H   ( 111,X'S) 
RIDE C   (  13,X'S) H   ( 131,X'S) H   ( 132,X'S) 
RIDE C   (  14,X'S) H   ( 141,X'S) H   ( 142,X'S) 
RIDE C   (  15,X'S) H   ( 151,X'S) 
RIDE C   (  16,X'S) H   ( 161,X'S) 
RIDE C   (  18,X'S) H   ( 181,X'S) 
END                                                                             
#
# Punched on 20/03/24 at 16:24:20
#
#LIST     16                                                                    
NO 
REM   HREST   START (DO NOT REMOVE THIS LINE) 
REM   HREST   END (DO NOT REMOVE THIS LINE) 
END                                                                             
;

_refine_special_details          
;
?
  Reflections are selected by the following conditions :-
  Minimum value of SQRTW        is   0.00
  Minimum value of RATIO        is  -3.00
;
####################################################################### 
# 
# This file contains crystal structure data downloaded from the 
# Cambridge Structural Database (CSD) hosted by the Cambridge 
# Crystallographic Data Centre (CCDC).
# 
# Full information about CCDC data access policies and citation 
# guidelines are available at http://www.ccdc.cam.ac.uk/access/V1 
# 
# Audit and citation data items may have been added by the CCDC. 
# Please retain this information to preserve the provenance of 
# this file and to allow appropriate attribution of the data. 
# 
#######################################################################

data_9c
_database_code_depnum_ccdc_archive 'CCDC 2536670'
loop_
_audit_author_name
_audit_author_address
'Agamemnon Crumpton'
;University of Oxford
United Kingdom
;
_audit_update_record             
;
2026-03-10 deposited with the CCDC.	2026-05-11 downloaded from the CCDC.
;
#==============================================================================
_audit_creation_date             2025-05-27
_audit_creation_method           'CRYSTALS_ver_14_build_c42b451 '
_oxford_structure_analysis_title 7881
_chemical_name_systematic        .
_chemical_melting_point          'not measured'

_refine_special_details          
;
?
  Reflections are selected by the following conditions :-
  Minimum value of SQRTW        is   0.00
  Minimum value of RATIO        is  -3.00

       Flack Parameter & su  0.003  0.007  @ 

 Using counting statistics weights
       Hooft Parameter & su -0.012  0.000  $ 
           Hole-in-one & su -0.013  0.002    
      Parsons Quotient & su -0.010  0.002  %  (Using  4379 reflections. Correl Coef =  94%)

 Histogram re-weighted,  3269 reflections,  79.6% within interval x= -.5 to 1.5
      Parsons Quotient & su -0.011  0.002    
 Average of Ratios (x) & su -0.011  0.002  & 
 Average of Ratios (x) & su -0.011  0.002  %  (corrected for npp, * 1.19)


@  Flack,1983, Acta Cryst A39, 876-881
%  Thompson & Watkin, 2011, J Appl Cryst, 44, 1077-1022
$  Hooft et al, 2008, J Appl Cryst, 41, 96-103
&  Cooper et al, to be published

 Hooft probability analysis
 For an enantiopure material, there are 2 choices, P2
 P2(correct)     1.0000   i.e. 0.100000E+01                                     

 If 50:50 twinning is possible, there are 3 choices, P3
 P3(correct)     1.0000   i.e. 0.100000E+01                                     
 P3(rac-twin)    0.0000   i.e. 0.000000E+00                                     
 P3(inverse)     0.0000   i.e. 0.000000E+00                                     
 G              1.0250                                                          
 G S.U.         0.0009
;
_cell_length_a                   6.92319(4)
_cell_length_b                   24.23006(12)
_cell_length_c                   13.31782(7)
_cell_angle_alpha                90
_cell_angle_beta                 96.2588(5)
_cell_angle_gamma                90
_cell_volume                     2220.74(2)

_symmetry_cell_setting           monoclinic
_symmetry_space_group_name_H-M   'P 1 21 1 '
_symmetry_space_group_name_Hall  'P 2yb '
loop_
_symmetry_equiv_pos_as_xyz
x,y,z
-x,y+1/2,-z

loop_
_atom_type_symbol
_atom_type_scat_dispersion_real
_atom_type_scat_dispersion_imag
_atom_type_scat_Cromer_Mann_a1
_atom_type_scat_Cromer_Mann_b1
_atom_type_scat_Cromer_Mann_a2
_atom_type_scat_Cromer_Mann_b2
_atom_type_scat_Cromer_Mann_a3
_atom_type_scat_Cromer_Mann_b3
_atom_type_scat_Cromer_Mann_a4
_atom_type_scat_Cromer_Mann_b4
_atom_type_scat_Cromer_Mann_c
_atom_type_scat_source
C 0.0181 0.0091 2.3100 20.8439 1.0200 10.2075 1.5886 0.5687 0.8650 51.6512
0.2156 'International Tables Vol C 4.2.6.8 and 6.1.1.4'
H 0.0000 0.0000 0.4930 10.5109 0.3229 26.1257 0.1402 3.1424 0.0408 57.7998
0.0030 'International Tables Vol C 4.2.6.8 and 6.1.1.4'
N 0.0311 0.0180 12.2126 0.0057 3.1322 9.8933 2.0125 28.9975 1.1663 0.5826
-11.5290 'International Tables Vol C 4.2.6.8 and 6.1.1.4'
O 0.0492 0.0322 3.0485 13.2771 2.2868 5.7011 1.5463 0.3239 0.8670 32.9089
0.2508 'International Tables Vol C 4.2.6.8 and 6.1.1.4'
S 0.3331 0.5567 6.9053 1.4679 5.2034 22.2151 1.4379 0.2536 1.5863 56.1720
0.8669 'International Tables Vol C 4.2.6.8 and 6.1.1.4'


_cell_formula_units_Z            6

# Given Formula = C16 H16 N2 O1 S1 
# Dc =      1.28 Fooo =    900.00 Mu =     19.10 M =    284.38
# Found Formula = C16 H16 N2 O1 S1 
# Dc =      1.28 FOOO =    900.00 Mu =     19.10 M =    284.38

_chemical_formula_sum            'C16 H16 N2 O S'
_chemical_formula_moiety         'C16 H16 N2 O S'
_chemical_compound_source        .
_chemical_formula_weight         284.38


_cell_measurement_reflns_used    66505
_cell_measurement_theta_min      3.32
_cell_measurement_theta_max      75.80
_cell_measurement_temperature    100

_exptl_crystal_description       lath
_exptl_crystal_colour            colourless
_exptl_crystal_size_min          0.032
_exptl_crystal_size_mid          0.077
_exptl_crystal_size_max          0.560

_exptl_crystal_density_diffrn    1.276
_exptl_crystal_density_meas      'not measured'
_exptl_crystal_density_method    'not measured'
# Non-dispersive F(000): 
_exptl_crystal_F_000             900
_exptl_absorpt_coefficient_mu    1.910

# Sheldrick geometric approximatio 0.86 0.94 
_exptl_absorpt_correction_type   multi-scan
_exptl_absorpt_process_details   
; 
 CrysAlisPro (Rigaku Oxford Diffraction, 2021) 
;
_exptl_absorpt_correction_T_min  0.64
_exptl_absorpt_correction_T_max  0.94
_diffrn_measurement_device_type  'Oxford Diffraction SuperNova'
_diffrn_measurement_device       Area
_diffrn_radiation_monochromator  'focussing mirrors'
_diffrn_radiation_type           'Cu K\a'
_diffrn_radiation_wavelength     1.54184
_diffrn_measurement_method       \w

# If a reference occurs more than once, delete the author 
# and date from subsequent references. 
_computing_data_collection       'SuperNova, (Oxford Diffraction, 2010)'
_computing_cell_refinement       
; 
 CrysAlisPro (Rigaku Oxford Diffraction, 2021) 
;
_computing_data_reduction        
; 
 CrysAlisPro (Rigaku Oxford Diffraction, 2021) 
;
_computing_structure_solution    'Superflip (Palatinus & Chapuis, 2007)'
_computing_structure_refinement  'CRYSTALS (Betteridge et al., 2003)'
_computing_publication_material  'CRYSTALS (Betteridge et al., 2003)'
_computing_molecular_graphics    'CAMERON (Watkin et al., 1996)'

_diffrn_standards_interval_time  .
_diffrn_standards_interval_count .
_diffrn_standards_number         0
_diffrn_standards_decay_%        .

_diffrn_ambient_temperature      100
_diffrn_reflns_number            89213
_diffrn_reflns_av_unetI/netI     0.045
_reflns_number_total             9119
_diffrn_reflns_av_R_equivalents  0.042
# Number of reflections without Friedels Law is 9119 
# Number of reflections with Friedels Law is 4708 
# Theoretical number of reflections is about 4638 


_diffrn_reflns_theta_min         3.338
_diffrn_reflns_theta_max         76.014
_diffrn_measured_fraction_theta_max 0.989

_diffrn_reflns_theta_full        74.494
_diffrn_measured_fraction_theta_full 0.997


_diffrn_reflns_limit_h_min       -7
_diffrn_reflns_limit_h_max       8
_diffrn_reflns_limit_k_min       -30
_diffrn_reflns_limit_k_max       30
_diffrn_reflns_limit_l_min       -16
_diffrn_reflns_limit_l_max       16
_reflns_limit_h_min              -8
_reflns_limit_h_max              8
_reflns_limit_k_min              -30
_reflns_limit_k_max              30
_reflns_limit_l_min              0
_reflns_limit_l_max              16

_oxford_diffrn_Wilson_B_factor   1.65
_oxford_diffrn_Wilson_scale      6.34

_atom_sites_solution_primary     other #heavy,direct,difmap,geom,iterative
# _atom_sites_solution_secondary  difmap
_atom_sites_solution_hydrogens   difmap

_refine_diff_density_min         -0.27
_refine_diff_density_max         0.21


# The current dictionary definitions do not cover the 
# situation where the reflections used for refinement were 
# selected by a user-defined sigma threshold 

# Explicitly named reflections are ALWAYS excluded from R&wR 

# The values actually used during refinement 
# These are labelled "all" for compatibility with PLATON 
_oxford_refine_reflns_threshold_expression I>-3.0\s(I)
_refine_ls_number_restraints     1
_refine_ls_number_parameters     541
_refine_ls_number_reflns         9119
_refine_ls_R_factor_ref          0.0256
_refine_ls_wR_factor_ref         0.0667
_refine_ls_goodness_of_fit_ref   0.9974
_refine_ls_shift/su_max          0.0008248
_refine_ls_shift/su_mean         0.0000602


# Computed with I/sigma = -10 
_reflns_number_all               9119
_refine_ls_R_factor_all          0.0256
_refine_ls_wR_factor_all         0.0667

# Computed with I/sigma = +2 a la SHELX 
_reflns_threshold_expression     I>2.0\s(I)
_reflns_number_gt                8922
_refine_ls_R_factor_gt           0.0251
_refine_ls_wR_factor_gt          0.0664

# For an explanation, see Cooper & Watkin, Acta Cryst. (2016). B72, 661-683 
_oxford_Hooft_y                  -0.01250(7) # for 3719 Friedel pairs 
_oxford_Bijvoet_difference       -0.002(2) # for 3719 Friedel pairs 
# (Similar to the Parsons(q).) 
_oxford_refined_Flack_x          0.003(7) # for 4411 Friedel pairs 
_refine_ls_abs_structure_Flack   -0.002(2)
_refine_ls_abs_structure_details 
; 
 Parsons, Flack & Wagner (2013), 
 3719 Friedel Pairs 
;

# choose from: 
# rm (reference molecule of known chirality), 
# ad (anomolous dispersion - Flack), rmad (rm and ad), 
# syn (from synthesis), unk (unknown) or . (not applicable). 
_chemical_absolute_configuration ad


_refine_ls_structure_factor_coef Fsqd
_refine_ls_matrix_type           full
_refine_ls_hydrogen_treatment    constr #undef, noref, refall,
# refxyz, refU, constr or mixed
_refine_ls_weighting_scheme      calc
_refine_ls_weighting_details     
;
 Method= Modified Sheldrick 
 w=1/[\s^2^(F^2^) + ( 0.04P)^2^ + 0.45P] 
 ,where P=(max(Fo^2^,0) + 2Fc^2^)/3 
;

# Uequiv = arithmetic mean of Ui i.e. Ueqiv = (U1+U2+U3)/3

# Replace last . with number of unfound hydrogen atoms attached to an atom.

# ..._refinement_flags_... 
# . no refinement constraints           S special position constraint on site
# G rigid group refinement of site      R riding atom
# D distance or angle restraint on site T thermal displacement constraints
# U Uiso or Uij restraint (rigid bond)  P partial occupancy constraint


loop_
_atom_site_label
_atom_site_type_symbol
_atom_site_fract_x
_atom_site_fract_y
_atom_site_fract_z
_atom_site_U_iso_or_equiv
_atom_site_occupancy
_atom_site_adp_type
_atom_site_refinement_flags_posn
_atom_site_refinement_flags_adp
_atom_site_refinement_flags_occupancy
_atom_site_disorder_assembly
_atom_site_disorder_group
_atom_site_attached_hydrogens
S1 S 0.37449(4) 0.50001(3) 0.51925(2) 0.0166 1.0000 Uani . . . . . .
O2 O 0.31180(15) 0.44893(5) 0.56299(8) 0.0208 1.0000 Uani . . . . . .
N3 N 0.34697(17) 0.50591(6) 0.40447(9) 0.0206 1.0000 Uani . . . . . .
C4 C 0.5005(2) 0.50870(6) 0.34534(10) 0.0192 1.0000 Uani . . . . . .
C5 C 0.4541(2) 0.50767(7) 0.24005(11) 0.0239 1.0000 Uani . . . . . .
C6 C 0.6004(2) 0.51006(7) 0.17730(12) 0.0281 1.0000 Uani . . . . . .
C7 C 0.7955(2) 0.51418(7) 0.21700(12) 0.0269 1.0000 Uani . . . . . .
C8 C 0.8430(2) 0.51609(6) 0.31956(12) 0.0235 1.0000 Uani . . . . . .
C9 C 0.6968(2) 0.51315(6) 0.38575(11) 0.0201 1.0000 Uani . . . . . .
C10 C 0.7453(2) 0.51439(6) 0.49317(11) 0.0205 1.0000 Uani . . . . . .
C11 C 0.6154(2) 0.51124(6) 0.56129(11) 0.0203 1.0000 Uani . . . . . .
N12 N 0.23484(17) 0.54614(5) 0.55994(9) 0.0190 1.0000 Uani . . . . . .
C13 C 0.2539(2) 0.60453(6) 0.53188(11) 0.0201 1.0000 Uani . . . . . .
C14 C 0.4020(2) 0.63546(6) 0.60306(12) 0.0220 1.0000 Uani . . . . . .
C15 C 0.5516(2) 0.66511(7) 0.56667(14) 0.0297 1.0000 Uani . . . . . .
C16 C 0.6788(2) 0.69640(7) 0.63312(17) 0.0368 1.0000 Uani . . . . . .
C17 C 0.6561(3) 0.69824(8) 0.73473(16) 0.0375 1.0000 Uani . . . . . .
C18 C 0.5079(3) 0.66864(7) 0.77164(14) 0.0341 1.0000 Uani . . . . . .
C19 C 0.3823(2) 0.63719(7) 0.70620(12) 0.0275 1.0000 Uani . . . . . .
C20 C 0.0550(2) 0.63155(7) 0.52820(12) 0.0259 1.0000 Uani . . . . . .
S21 S 0.13692(5) 0.49587(3) 0.82761(2) 0.0183 1.0000 Uani . . . . . .
O22 O 0.03458(15) 0.50996(5) 0.72991(7) 0.0228 1.0000 Uani . . . . . .
N23 N 0.01066(18) 0.44671(6) 0.86729(9) 0.0220 1.0000 Uani . . . . . .
C24 C 0.0368(2) 0.42525(7) 0.97114(11) 0.0235 1.0000 Uani . . . . . .
C25 C 0.1873(2) 0.37983(7) 0.98814(11) 0.0262 1.0000 Uani . . . . . .
C26 C 0.3224(2) 0.38073(7) 1.07262(13) 0.0284 1.0000 Uani . . . . . .
C27 C 0.4527(2) 0.33763(8) 1.09443(14) 0.0358 1.0000 Uani . . . . . .
C28 C 0.4506(4) 0.29363(10) 1.03064(17) 0.0586 1.0000 Uani . . . . . .
C29 C 0.3167(6) 0.29213(12) 0.9461(2) 0.0912 1.0000 Uani . . . . . .
C30 C 0.1857(4) 0.3350(1) 0.92476(16) 0.0661 1.0000 Uani . . . . . .
C31 C -0.1610(3) 0.40576(9) 0.99765(14) 0.0418 1.0000 Uani . . . . . .
N32 N 0.15136(18) 0.53992(6) 0.91087(10) 0.0228 1.0000 Uani . . . . . .
C33 C 0.3231(2) 0.56711(6) 0.94436(11) 0.0209 1.0000 Uani . . . . . .
C34 C 0.5070(2) 0.55144(6) 0.91658(11) 0.0209 1.0000 Uani . . . . . .
C35 C 0.5211(2) 0.50469(7) 0.85140(10) 0.0226 1.0000 Uani . . . . . .
C36 C 0.3687(2) 0.47470(7) 0.81086(11) 0.0230 1.0000 Uani . . . . . .
C37 C 0.6732(2) 0.58085(7) 0.95664(12) 0.0258 1.0000 Uani . . . . . .
C38 C 0.6599(2) 0.62388(7) 1.02190(12) 0.0297 1.0000 Uani . . . . . .
C39 C 0.4777(2) 0.63919(7) 1.04947(12) 0.0291 1.0000 Uani . . . . . .
C40 C 0.3125(2) 0.61132(7) 1.01156(12) 0.0255 1.0000 Uani . . . . . .
S41 S 0.77024(5) 0.34901(3) 0.64884(3) 0.0191 1.0000 Uani . . . . . .
O42 O 0.72370(16) 0.38925(5) 0.72332(8) 0.0249 1.0000 Uani . . . . . .
N43 N 0.73844(18) 0.28781(6) 0.67239(10) 0.0226 1.0000 Uani . . . . . .
C44 C 0.8888(2) 0.25000(6) 0.68943(11) 0.0214 1.0000 Uani . . . . . .
C45 C 1.0834(2) 0.26180(7) 0.67466(11) 0.0232 1.0000 Uani . . . . . .
C46 C 1.1334(2) 0.31592(7) 0.64132(11) 0.0258 1.0000 Uani . . . . . .
C47 C 1.0066(2) 0.35769(7) 0.62369(11) 0.0245 1.0000 Uani . . . . . .
C48 C 1.2254(2) 0.22032(8) 0.69163(13) 0.0305 1.0000 Uani . . . . . .
C49 C 1.1776(3) 0.16834(7) 0.72225(13) 0.0322 1.0000 Uani . . . . . .
C50 C 0.9846(3) 0.15692(7) 0.73709(13) 0.0320 1.0000 Uani . . . . . .
C51 C 0.8425(2) 0.19657(7) 0.72113(12) 0.0276 1.0000 Uani . . . . . .
N52 N 0.62784(18) 0.36498(5) 0.54913(9) 0.0215 1.0000 Uani . . . . . .
C53 C 0.5846(2) 0.32646(6) 0.46394(11) 0.0199 1.0000 Uani . . . . . .
C54 C 0.3933(2) 0.34452(7) 0.40578(11) 0.0251 1.0000 Uani . . . . . .
C55 C 0.7397(2) 0.32445(6) 0.39208(11) 0.0197 1.0000 Uani . . . . . .
C56 C 0.8344(2) 0.37150(7) 0.36333(12) 0.0250 1.0000 Uani . . . . . .
C57 C 0.9550(2) 0.36912(7) 0.28634(12) 0.0273 1.0000 Uani . . . . . .
C58 C 0.9812(2) 0.31966(8) 0.23674(12) 0.0277 1.0000 Uani . . . . . .
C59 C 0.8890(2) 0.27262(7) 0.26591(12) 0.0264 1.0000 Uani . . . . . .
C60 C 0.7700(2) 0.27490(7) 0.34350(12) 0.0223 1.0000 Uani . . . . . .
H51 H 0.3228 0.5059 0.2122 0.0299 1.0000 Uiso R . . . . .
H61 H 0.5654 0.5079 0.1049 0.0333 1.0000 Uiso R . . . . .
H71 H 0.9008 0.5173 0.1686 0.0331 1.0000 Uiso R . . . . .
H81 H 0.9766 0.5201 0.3465 0.0276 1.0000 Uiso R . . . . .
H101 H 0.8777 0.5186 0.5179 0.0256 1.0000 Uiso R . . . . .
H111 H 0.6469 0.5132 0.6304 0.0240 1.0000 Uiso R . . . . .
H131 H 0.2992 0.6060 0.4641 0.0240 1.0000 Uiso R . . . . .
H151 H 0.5607 0.6635 0.4973 0.0350 1.0000 Uiso R . . . . .
H161 H 0.7779 0.7166 0.6062 0.0444 1.0000 Uiso R . . . . .
H171 H 0.7426 0.7207 0.7778 0.0449 1.0000 Uiso R . . . . .
H181 H 0.4922 0.6695 0.8420 0.0405 1.0000 Uiso R . . . . .
H191 H 0.2760 0.6181 0.7329 0.0327 1.0000 Uiso R . . . . .
H202 H 0.0665 0.6706 0.5124 0.0389 1.0000 Uiso R . . . . .
H203 H 0.0071 0.6288 0.5940 0.0368 1.0000 Uiso R . . . . .
H201 H -0.0367 0.6158 0.4792 0.0370 1.0000 Uiso R . . . . .
H241 H 0.0814 0.4566 1.0136 0.0283 1.0000 Uiso R . . . . .
H261 H 0.3243 0.4115 1.1151 0.0343 1.0000 Uiso R . . . . .
H271 H 0.5426 0.3390 1.1545 0.0445 1.0000 Uiso R . . . . .
H281 H 0.5426 0.2646 1.0479 0.0700 1.0000 Uiso R . . . . .
H291 H 0.3116 0.2616 0.9012 0.1087 1.0000 Uiso R . . . . .
H301 H 0.1014 0.3336 0.8675 0.0797 1.0000 Uiso R . . . . .
H311 H -0.1450 0.3909 1.0664 0.0606 1.0000 Uiso R . . . . .
H313 H -0.2512 0.4361 0.9917 0.0619 1.0000 Uiso R . . . . .
H312 H -0.2079 0.3771 0.9489 0.0613 1.0000 Uiso R . . . . .
H351 H 0.6500 0.4926 0.8381 0.0260 1.0000 Uiso R . . . . .
H361 H 0.3799 0.4446 0.7716 0.0294 1.0000 Uiso R . . . . .
H371 H 0.7967 0.5695 0.9401 0.0309 1.0000 Uiso R . . . . .
H381 H 0.7754 0.6431 1.0485 0.0356 1.0000 Uiso R . . . . .
H391 H 0.4713 0.6693 1.0948 0.0348 1.0000 Uiso R . . . . .
H401 H 0.1924 0.6210 1.0320 0.0312 1.0000 Uiso R . . . . .
H461 H 1.2660 0.3217 0.6339 0.0302 1.0000 Uiso R . . . . .
H471 H 1.0438 0.3918 0.6003 0.0298 1.0000 Uiso R . . . . .
H481 H 1.3572 0.2293 0.6824 0.0369 1.0000 Uiso R . . . . .
H491 H 1.2722 0.1405 0.7352 0.0390 1.0000 Uiso R . . . . .
H501 H 0.9495 0.1209 0.7594 0.0383 1.0000 Uiso R . . . . .
H511 H 0.7123 0.1883 0.7292 0.0336 1.0000 Uiso R . . . . .
H531 H 0.5691 0.2906 0.4936 0.0228 1.0000 Uiso R . . . . .
H542 H 0.3624 0.3203 0.3471 0.0352 1.0000 Uiso R . . . . .
H541 H 0.4041 0.3831 0.3822 0.0371 1.0000 Uiso R . . . . .
H543 H 0.2890 0.3437 0.4466 0.0384 1.0000 Uiso R . . . . .
H561 H 0.8111 0.4059 0.3949 0.0307 1.0000 Uiso R . . . . .
H571 H 1.0195 0.4012 0.2692 0.0322 1.0000 Uiso R . . . . .
H581 H 1.0576 0.3181 0.1813 0.0323 1.0000 Uiso R . . . . .
H591 H 0.9070 0.2390 0.2313 0.0319 1.0000 Uiso R . . . . .
H601 H 0.7047 0.2420 0.3636 0.0271 1.0000 Uiso R . . . . .
H521 H 0.5442 0.3897 0.5592 0.0263 1.0000 Uiso R . . . . .
H121 H 0.1902 0.5389 0.6157 0.0230 1.0000 Uiso R . . . . .
H231 H -0.0668 0.4294 0.8233 0.0275 1.0000 Uiso R . . . . .
loop_
_atom_site_aniso_label
_atom_site_aniso_U_11
_atom_site_aniso_U_22
_atom_site_aniso_U_33
_atom_site_aniso_U_23
_atom_site_aniso_U_13
_atom_site_aniso_U_12
S1 0.01636(14) 0.01520(14) 0.01820(14) -0.00068(12) 0.00134(11) -0.00032(12)
O2 0.0231(5) 0.0151(5) 0.0246(5) 0.0005(4) 0.0047(4) -0.0009(4)
N3 0.0175(5) 0.0227(6) 0.0212(6) -0.0018(5) 0.0003(4) -0.0004(5)
C4 0.0227(7) 0.0137(6) 0.0215(6) -0.0005(5) 0.0037(5) 0.0009(5)
C5 0.0252(7) 0.0241(7) 0.0219(7) 0.0009(6) 0.0004(5) -0.0003(6)
C6 0.0360(9) 0.0271(8) 0.0217(7) 0.0009(6) 0.0054(6) -0.0014(7)
C7 0.0320(8) 0.0216(7) 0.0292(8) 0.0007(6) 0.0133(6) -0.0019(6)
C8 0.0231(7) 0.0184(7) 0.0298(7) 0.0021(6) 0.0062(6) -0.0012(5)
C9 0.0215(7) 0.0128(6) 0.0264(7) 0.0016(5) 0.0041(5) -0.0009(5)
C10 0.0185(7) 0.0161(6) 0.0259(7) 0.0004(5) -0.0016(5) -0.0008(5)
C11 0.0211(7) 0.0197(7) 0.0193(6) -0.0002(5) -0.0019(5) -0.0007(5)
N12 0.0218(6) 0.0147(6) 0.0211(6) 0.0021(5) 0.0056(5) 0.0011(5)
C13 0.0246(7) 0.0156(6) 0.0205(7) 0.0020(5) 0.0040(6) -0.0000(5)
C14 0.0197(7) 0.0138(6) 0.0320(8) 0.0020(6) 0.0009(6) 0.0025(5)
C15 0.0258(8) 0.0192(7) 0.0460(10) -0.0018(7) 0.0126(7) 0.0022(6)
C16 0.0210(8) 0.0187(7) 0.0719(13) -0.0049(8) 0.0110(8) -0.0000(6)
C17 0.0303(9) 0.0232(8) 0.0552(11) -0.0037(8) -0.0124(8) -0.0011(7)
C18 0.0427(10) 0.0224(8) 0.0341(9) 0.0015(7) -0.0095(7) -0.0004(7)
C19 0.0334(9) 0.0179(7) 0.0295(8) 0.0058(6) -0.0040(6) -0.0027(6)
C20 0.0247(8) 0.0208(7) 0.0313(8) 0.0008(6) -0.0018(6) 0.0034(6)
S21 0.01786(15) 0.01843(15) 0.01869(15) 0.00096(13) 0.00243(11) 0.00105(12)
O22 0.0228(5) 0.0253(5) 0.0205(5) 0.0045(4) 0.0036(4) 0.0010(4)
N23 0.0251(6) 0.0228(6) 0.0176(6) 0.0024(5) -0.0007(5) -0.0051(5)
C24 0.0280(8) 0.0241(7) 0.0180(7) 0.0029(6) 0.0007(6) -0.0008(6)
C25 0.0340(9) 0.0220(7) 0.0229(7) 0.0027(6) 0.0039(6) -0.0003(6)
C26 0.0240(8) 0.0289(8) 0.0322(8) 0.0020(7) 0.0031(6) -0.0043(6)
C27 0.0246(8) 0.0456(11) 0.0371(9) 0.0129(8) 0.0030(7) 0.0033(7)
C28 0.0839(18) 0.0472(12) 0.0439(12) 0.0089(10) 0.0040(11) 0.0378(12)
C29 0.167(3) 0.0511(15) 0.0466(13) -0.0158(11) -0.0262(17) 0.0605(19)
C30 0.114(2) 0.0405(12) 0.0352(11) -0.0113(9) -0.0289(12) 0.0332(13)
C31 0.0353(10) 0.0593(12) 0.0313(9) 0.0214(9) 0.0062(7) 0.0012(9)
N32 0.0186(6) 0.0221(6) 0.0280(6) -0.0040(5) 0.0048(5) 0.0001(5)
C33 0.0207(7) 0.0212(7) 0.0211(7) 0.0025(5) 0.0029(5) -0.0004(6)
C34 0.0202(7) 0.0240(7) 0.0185(6) 0.0046(5) 0.0019(5) 0.0005(5)
C35 0.0220(7) 0.0289(8) 0.0174(6) 0.0042(6) 0.0047(5) 0.0072(6)
C36 0.0253(8) 0.0243(7) 0.0197(7) -0.0000(6) 0.0033(6) 0.0059(6)
C37 0.0198(7) 0.0334(8) 0.0238(7) 0.0061(6) 0.0003(6) -0.0011(6)
C38 0.0265(8) 0.0342(8) 0.0270(8) 0.0031(7) -0.0032(6) -0.0094(7)
C39 0.0351(9) 0.0270(8) 0.0247(8) -0.0025(6) 0.0012(6) -0.0026(7)
C40 0.0260(8) 0.0247(7) 0.0262(7) -0.0022(6) 0.0055(6) 0.0002(6)
S41 0.01870(15) 0.01764(15) 0.02051(16) -0.00016(13) 0.00042(12) -0.00094(12)
O42 0.0280(6) 0.0244(5) 0.0215(5) -0.0043(4) -0.0005(4) -0.0017(4)
N43 0.0195(6) 0.0201(6) 0.0285(7) 0.0037(5) 0.0036(5) -0.0005(5)
C44 0.0234(7) 0.0213(7) 0.0191(6) -0.0003(5) 0.0003(6) 0.0009(5)
C45 0.0218(7) 0.0273(8) 0.0200(7) -0.0011(6) -0.0002(6) 0.0023(6)
C46 0.0192(7) 0.0341(9) 0.0240(7) -0.0006(6) 0.0024(6) -0.0029(6)
C47 0.0216(7) 0.0249(8) 0.0268(7) 0.0019(6) 0.0021(6) -0.0051(6)
C48 0.0265(8) 0.0355(9) 0.0287(8) -0.0046(7) -0.0016(6) 0.0074(7)
C49 0.0375(9) 0.0290(8) 0.0282(8) -0.0018(7) -0.0053(7) 0.0143(7)
C50 0.0436(10) 0.0230(8) 0.0282(8) 0.0036(6) -0.0009(7) 0.0064(7)
C51 0.0309(8) 0.0245(8) 0.0273(8) 0.0032(6) 0.0033(6) 0.0017(6)
N52 0.0230(6) 0.0184(6) 0.0225(6) -0.0037(5) -0.0009(5) 0.0046(5)
C53 0.0223(7) 0.0153(6) 0.0219(7) -0.0022(5) 0.0006(6) -0.0006(5)
C54 0.0214(7) 0.0288(8) 0.0248(7) -0.0047(6) 0.0008(6) 0.0009(6)
C55 0.0185(7) 0.0183(7) 0.0213(7) 0.0018(5) -0.0021(5) 0.0010(5)
C56 0.0262(8) 0.0181(7) 0.0305(8) 0.0007(6) 0.0016(6) -0.0001(6)
C57 0.0256(8) 0.0240(7) 0.0327(8) 0.0099(6) 0.0041(6) -0.0015(6)
C58 0.0220(7) 0.0359(9) 0.0255(7) 0.0049(7) 0.0035(6) 0.0043(6)
C59 0.0233(7) 0.0268(8) 0.0290(8) -0.0034(6) 0.0027(6) 0.0030(6)
C60 0.0193(7) 0.0201(7) 0.0275(7) -0.0013(6) 0.0022(6) 0.0000(5)

_refine_ls_extinction_method     None
_oxford_refine_ls_scale          0.3988(3)
loop_
_geom_bond_atom_site_label_1
_geom_bond_site_symmetry_1
_geom_bond_atom_site_label_2
_geom_bond_site_symmetry_2
_geom_bond_distance
_geom_bond_publ_flag
S1 . O2 . 1.4542(10) yes
S1 . N3 . 1.5264(12) yes
S1 . C11 . 1.7222(14) yes
S1 . N12 . 1.6100(12) yes
N3 . C4 . 1.3916(18) yes
C4 . C5 . 1.404(2) yes
C4 . C9 . 1.410(2) yes
C5 . C6 . 1.382(2) yes
C5 . H51 . 0.945 no
C6 . C7 . 1.399(2) yes
C6 . H61 . 0.970 no
C7 . C8 . 1.370(2) yes
C7 . H71 . 1.028 no
C8 . C9 . 1.415(2) yes
C8 . H81 . 0.959 no
C9 . C10 . 1.434(2) yes
C10 . C11 . 1.348(2) yes
C10 . H101 . 0.945 no
C11 . H111 . 0.924 no
N12 . C13 . 1.4729(17) yes
N12 . H121 . 0.853 no
C13 . C14 . 1.516(2) yes
C13 . C20 . 1.521(2) yes
C13 . H131 . 0.987 no
C14 . C15 . 1.391(2) yes
C14 . C19 . 1.396(2) yes
C15 . C16 . 1.401(3) yes
C15 . H151 . 0.934 no
C16 . C17 . 1.380(3) yes
C16 . H161 . 0.945 no
C17 . C18 . 1.385(3) yes
C17 . H171 . 0.954 no
C18 . C19 . 1.390(2) yes
C18 . H181 . 0.956 no
C19 . H191 . 0.969 no
C20 . H202 . 0.975 no
C20 . H203 . 0.973 no
C20 . H201 . 0.941 no
S21 . O22 . 1.4528(10) yes
S21 . N23 . 1.6009(12) yes
S21 . N32 . 1.5346(13) yes
S21 . C36 . 1.7221(15) yes
N23 . C24 . 1.4702(18) yes
N23 . H231 . 0.859 no
C24 . C25 . 1.515(2) yes
C24 . C31 . 1.526(2) yes
C24 . H241 . 0.976 no
C25 . C26 . 1.383(2) yes
C25 . C30 . 1.375(3) yes
C26 . C27 . 1.390(2) yes
C26 . H261 . 0.935 no
C27 . C28 . 1.362(3) yes
C27 . H271 . 0.960 no
C28 . C29 . 1.379(4) yes
C28 . H281 . 0.959 no
C29 . C30 . 1.387(3) yes
C29 . H291 . 0.950 no
C30 . H301 . 0.909 no
C31 . H311 . 0.978 no
C31 . H313 . 0.962 no
C31 . H312 . 0.981 no
N32 . C33 . 1.3894(19) yes
C33 . C34 . 1.416(2) yes
C33 . C40 . 1.403(2) yes
C34 . C35 . 1.437(2) yes
C34 . C37 . 1.408(2) yes
C35 . C36 . 1.345(2) yes
C35 . H351 . 0.974 no
C36 . H361 . 0.905 no
C37 . C38 . 1.367(2) yes
C37 . H371 . 0.947 no
C38 . C39 . 1.402(2) yes
C38 . H381 . 0.959 no
C39 . C40 . 1.376(2) yes
C39 . H391 . 0.951 no
C40 . H401 . 0.932 no
S41 . O42 . 1.4520(11) yes
S41 . N43 . 1.5364(13) yes
S41 . C47 . 1.7187(15) yes
S41 . N52 . 1.6123(12) yes
N43 . C44 . 1.3870(19) yes
C44 . C45 . 1.411(2) yes
C44 . C51 . 1.409(2) yes
C45 . C46 . 1.439(2) yes
C45 . C48 . 1.407(2) yes
C46 . C47 . 1.344(2) yes
C46 . H461 . 0.944 no
C47 . H471 . 0.929 no
C48 . C49 . 1.375(3) yes
C48 . H481 . 0.959 no
C49 . C50 . 1.399(3) yes
C49 . H491 . 0.943 no
C50 . C51 . 1.375(2) yes
C50 . H501 . 0.962 no
C51 . H511 . 0.941 no
N52 . C53 . 1.4743(18) yes
N52 . H521 . 0.854 no
C53 . C54 . 1.523(2) yes
C53 . C55 . 1.515(2) yes
C53 . H531 . 0.966 no
C54 . H542 . 0.982 no
C54 . H541 . 0.992 no
C54 . H543 . 0.950 no
C55 . C56 . 1.389(2) yes
C55 . C60 . 1.391(2) yes
C56 . C57 . 1.392(2) yes
C56 . H561 . 0.955 no
C57 . C58 . 1.390(2) yes
C57 . H571 . 0.937 no
C58 . C59 . 1.382(2) yes
C58 . H581 . 0.955 no
C59 . C60 . 1.391(2) yes
C59 . H591 . 0.950 no
C60 . H601 . 0.969 no
loop_
_geom_angle_atom_site_label_1
_geom_angle_site_symmetry_1
_geom_angle_atom_site_label_2
_geom_angle_site_symmetry_2
_geom_angle_atom_site_label_3
_geom_angle_site_symmetry_3
_geom_angle
_geom_angle_publ_flag
O2 . S1 . N3 . 118.09(6) yes
O2 . S1 . C11 . 108.97(6) yes
N3 . S1 . C11 . 108.75(7) yes
O2 . S1 . N12 . 103.87(6) yes
N3 . S1 . N12 . 104.95(6) yes
C11 . S1 . N12 . 112.13(7) yes
S1 . N3 . C4 . 123.48(10) yes
N3 . C4 . C5 . 117.32(13) yes
N3 . C4 . C9 . 123.46(13) yes
C5 . C4 . C9 . 119.22(13) yes
C4 . C5 . C6 . 120.02(14) yes
C4 . C5 . H51 . 119.9 no
C6 . C5 . H51 . 120.1 no
C5 . C6 . C7 . 120.99(14) yes
C5 . C6 . H61 . 118.6 no
C7 . C6 . H61 . 120.4 no
C6 . C7 . C8 . 119.75(14) yes
C6 . C7 . H71 . 119.3 no
C8 . C7 . H71 . 120.9 no
C7 . C8 . C9 . 120.57(14) yes
C7 . C8 . H81 . 119.5 no
C9 . C8 . H81 . 119.9 no
C8 . C9 . C4 . 119.44(13) yes
C8 . C9 . C10 . 120.97(13) yes
C4 . C9 . C10 . 119.59(13) yes
C9 . C10 . C11 . 124.71(13) yes
C9 . C10 . H101 . 117.6 no
C11 . C10 . H101 . 117.7 no
S1 . C11 . C10 . 118.95(11) yes
S1 . C11 . H111 . 116.5 no
C10 . C11 . H111 . 124.5 no
S1 . N12 . C13 . 120.51(10) yes
S1 . N12 . H121 . 116.0 no
C13 . N12 . H121 . 118.0 no
N12 . C13 . C14 . 112.91(12) yes
N12 . C13 . C20 . 108.40(12) yes
C14 . C13 . C20 . 110.82(12) yes
N12 . C13 . H131 . 108.2 no
C14 . C13 . H131 . 107.0 no
C20 . C13 . H131 . 109.4 no
C13 . C14 . C15 . 121.07(14) yes
C13 . C14 . C19 . 119.88(13) yes
C15 . C14 . C19 . 118.94(15) yes
C14 . C15 . C16 . 120.01(17) yes
C14 . C15 . H151 . 117.1 no
C16 . C15 . H151 . 122.9 no
C15 . C16 . C17 . 120.39(16) yes
C15 . C16 . H161 . 118.2 no
C17 . C16 . H161 . 121.4 no
C16 . C17 . C18 . 119.95(16) yes
C16 . C17 . H171 . 118.5 no
C18 . C17 . H171 . 121.6 no
C17 . C18 . C19 . 119.90(17) yes
C17 . C18 . H181 . 120.3 no
C19 . C18 . H181 . 119.8 no
C14 . C19 . C18 . 120.79(16) yes
C14 . C19 . H191 . 120.4 no
C18 . C19 . H191 . 118.7 no
C13 . C20 . H202 . 109.3 no
C13 . C20 . H203 . 109.8 no
H202 . C20 . H203 . 107.7 no
C13 . C20 . H201 . 112.8 no
H202 . C20 . H201 . 108.0 no
H203 . C20 . H201 . 109.1 no
O22 . S21 . N23 . 103.89(6) yes
O22 . S21 . N32 . 118.08(7) yes
N23 . S21 . N32 . 105.90(7) yes
O22 . S21 . C36 . 108.92(6) yes
N23 . S21 . C36 . 111.79(7) yes
N32 . S21 . C36 . 108.21(7) yes
S21 . N23 . C24 . 123.92(10) yes
S21 . N23 . H231 . 117.4 no
C24 . N23 . H231 . 118.3 no
N23 . C24 . C25 . 114.17(12) yes
N23 . C24 . C31 . 107.79(13) yes
C25 . C24 . C31 . 111.14(14) yes
N23 . C24 . H241 . 105.6 no
C25 . C24 . H241 . 108.0 no
C31 . C24 . H241 . 110.0 no
C24 . C25 . C26 . 120.21(14) yes
C24 . C25 . C30 . 121.52(16) yes
C26 . C25 . C30 . 118.12(17) yes
C25 . C26 . C27 . 121.62(16) yes
C25 . C26 . H261 . 117.9 no
C27 . C26 . H261 . 120.5 no
C26 . C27 . C28 . 119.69(18) yes
C26 . C27 . H271 . 119.7 no
C28 . C27 . H271 . 120.7 no
C27 . C28 . C29 . 119.36(19) yes
C27 . C28 . H281 . 117.5 no
C29 . C28 . H281 . 123.1 no
C28 . C29 . C30 . 120.9(2) yes
C28 . C29 . H291 . 120.7 no
C30 . C29 . H291 . 118.4 no
C29 . C30 . C25 . 120.3(2) yes
C29 . C30 . H301 . 119.4 no
C25 . C30 . H301 . 120.3 no
C24 . C31 . H311 . 108.5 no
C24 . C31 . H313 . 109.6 no
H311 . C31 . H313 . 111.4 no
C24 . C31 . H312 . 107.8 no
H311 . C31 . H312 . 110.8 no
H313 . C31 . H312 . 108.7 no
S21 . N32 . C33 . 123.22(10) yes
N32 . C33 . C34 . 123.46(13) yes
N32 . C33 . C40 . 117.67(13) yes
C34 . C33 . C40 . 118.85(14) yes
C33 . C34 . C35 . 119.43(13) yes
C33 . C34 . C37 . 119.09(14) yes
C35 . C34 . C37 . 121.43(13) yes
C34 . C35 . C36 . 124.51(13) yes
C34 . C35 . H351 . 118.1 no
C36 . C35 . H351 . 117.3 no
S21 . C36 . C35 . 119.24(12) yes
S21 . C36 . H361 . 117.0 no
C35 . C36 . H361 . 123.6 no
C34 . C37 . C38 . 121.20(15) yes
C34 . C37 . H371 . 119.1 no
C38 . C37 . H371 . 119.7 no
C37 . C38 . C39 . 119.57(15) yes
C37 . C38 . H381 . 119.5 no
C39 . C38 . H381 . 120.9 no
C38 . C39 . C40 . 120.64(15) yes
C38 . C39 . H391 . 118.3 no
C40 . C39 . H391 . 121.0 no
C33 . C40 . C39 . 120.65(15) yes
C33 . C40 . H401 . 119.2 no
C39 . C40 . H401 . 120.1 no
O42 . S41 . N43 . 117.46(7) yes
O42 . S41 . C47 . 109.75(7) yes
N43 . S41 . C47 . 108.58(7) yes
O42 . S41 . N52 . 103.90(6) yes
N43 . S41 . N52 . 108.14(7) yes
C47 . S41 . N52 . 108.66(7) yes
S41 . N43 . C44 . 123.31(10) yes
N43 . C44 . C45 . 123.65(13) yes
N43 . C44 . C51 . 117.68(13) yes
C45 . C44 . C51 . 118.65(14) yes
C44 . C45 . C46 . 119.56(14) yes
C44 . C45 . C48 . 119.58(15) yes
C46 . C45 . C48 . 120.85(15) yes
C45 . C46 . C47 . 124.44(14) yes
C45 . C46 . H461 . 116.0 no
C47 . C46 . H461 . 119.6 no
S41 . C47 . C46 . 119.45(12) yes
S41 . C47 . H471 . 118.6 no
C46 . C47 . H471 . 121.9 no
C45 . C48 . C49 . 121.02(16) yes
C45 . C48 . H481 . 118.4 no
C49 . C48 . H481 . 120.6 no
C48 . C49 . C50 . 119.16(15) yes
C48 . C49 . H491 . 121.6 no
C50 . C49 . H491 . 119.2 no
C49 . C50 . C51 . 121.19(16) yes
C49 . C50 . H501 . 120.0 no
C51 . C50 . H501 . 118.8 no
C44 . C51 . C50 . 120.40(15) yes
C44 . C51 . H511 . 118.8 no
C50 . C51 . H511 . 120.8 no
S41 . N52 . C53 . 122.44(10) yes
S41 . N52 . H521 . 113.8 no
C53 . N52 . H521 . 118.8 no
N52 . C53 . C54 . 107.56(12) yes
N52 . C53 . C55 . 114.07(12) yes
C54 . C53 . C55 . 108.94(12) yes
N52 . C53 . H531 . 106.1 no
C54 . C53 . H531 . 109.7 no
C55 . C53 . H531 . 110.4 no
C53 . C54 . H542 . 109.6 no
C53 . C54 . H541 . 109.9 no
H542 . C54 . H541 . 109.2 no
C53 . C54 . H543 . 112.1 no
H542 . C54 . H543 . 109.2 no
H541 . C54 . H543 . 106.8 no
C53 . C55 . C56 . 122.41(13) yes
C53 . C55 . C60 . 118.34(13) yes
C56 . C55 . C60 . 118.72(13) yes
C55 . C56 . C57 . 120.52(14) yes
C55 . C56 . H561 . 119.1 no
C57 . C56 . H561 . 120.3 no
C56 . C57 . C58 . 120.36(14) yes
C56 . C57 . H571 . 119.0 no
C58 . C57 . H571 . 120.6 no
C57 . C58 . C59 . 119.31(14) yes
C57 . C58 . H581 . 120.9 no
C59 . C58 . H581 . 119.7 no
C58 . C59 . C60 . 120.31(15) yes
C58 . C59 . H591 . 118.7 no
C60 . C59 . H591 . 120.9 no
C59 . C60 . C55 . 120.76(14) yes
C59 . C60 . H601 . 120.3 no
C55 . C60 . H601 . 118.9 no
loop_
_geom_hbond_atom_site_label_D
_geom_hbond_site_symmetry_D
_geom_hbond_atom_site_label_H
_geom_hbond_site_symmetry_H
_geom_hbond_atom_site_label_A
_geom_hbond_site_symmetry_A
_geom_hbond_angle_DHA
_geom_hbond_distance_DH
_geom_hbond_distance_HA
_geom_hbond_distance_DA
_geom_hbond_publ_flag
C10 . H101 . N12 1_655 169 0.95 2.56 3.494(2) yes
C47 . H471 . O2 1_655 146 0.93 2.41 3.221(2) yes
N52 . H521 . O2 . 172 0.85 2.16 3.008(2) yes
N12 . H121 . O22 . 166 0.85 2.08 2.915(2) yes
N23 . H231 . O42 1_455 175 0.86 2.10 2.955(2) yes


_iucr_refine_instructions_details 
;
#
# Punched on 27/05/25 at 16:44:41
#
#LIST     12                                                                    
BLOCK SCALE X'S  U'S 
RIDE C   (   5,X'S) H   (  51,X'S) 
RIDE C   (   6,X'S) H   (  61,X'S) 
RIDE C   (   7,X'S) H   (  71,X'S) 
RIDE C   (   8,X'S) H   (  81,X'S) 
RIDE C   (  10,X'S) H   ( 101,X'S) 
RIDE C   (  11,X'S) H   ( 111,X'S) 
RIDE N   (  12,X'S) H   ( 121,X'S) 
RIDE C   (  13,X'S) H   ( 131,X'S) 
RIDE C   (  15,X'S) H   ( 151,X'S) 
RIDE C   (  16,X'S) H   ( 161,X'S) 
RIDE C   (  17,X'S) H   ( 171,X'S) 
RIDE C   (  18,X'S) H   ( 181,X'S) 
RIDE C   (  19,X'S) H   ( 191,X'S) 
RIDE C   (  20,X'S) H   ( 202,X'S) H   ( 203,X'S) H   ( 201,X'S) 
RIDE N   (  23,X'S) H   ( 231,X'S) 
RIDE C   (  24,X'S) H   ( 241,X'S) 
RIDE C   (  26,X'S) H   ( 261,X'S) 
RIDE C   (  27,X'S) H   ( 271,X'S) 
RIDE C   (  28,X'S) H   ( 281,X'S) 
RIDE C   (  29,X'S) H   ( 291,X'S) 
RIDE C   (  30,X'S) H   ( 301,X'S) 
RIDE C   (  31,X'S) H   ( 311,X'S) H   ( 313,X'S) H   ( 312,X'S) 
RIDE C   (  35,X'S) H   ( 351,X'S) 
RIDE C   (  36,X'S) H   ( 361,X'S) 
RIDE C   (  37,X'S) H   ( 371,X'S) 
RIDE C   (  38,X'S) H   ( 381,X'S) 
RIDE C   (  39,X'S) H   ( 391,X'S) 
RIDE C   (  40,X'S) H   ( 401,X'S) 
RIDE C   (  46,X'S) H   ( 461,X'S) 
RIDE C   (  47,X'S) H   ( 471,X'S) 
RIDE C   (  48,X'S) H   ( 481,X'S) 
RIDE C   (  49,X'S) H   ( 491,X'S) 
RIDE C   (  50,X'S) H   ( 501,X'S) 
RIDE C   (  51,X'S) H   ( 511,X'S) 
RIDE N   (  52,X'S) H   ( 521,X'S) 
RIDE C   (  53,X'S) H   ( 531,X'S) 
RIDE C   (  54,X'S) H   ( 542,X'S) H   ( 541,X'S) H   ( 543,X'S) 
RIDE C   (  56,X'S) H   ( 561,X'S) 
RIDE C   (  57,X'S) H   ( 571,X'S) 
RIDE C   (  58,X'S) H   ( 581,X'S) 
RIDE C   (  59,X'S) H   ( 591,X'S) 
RIDE C   (  60,X'S) H   ( 601,X'S) 
END                                                                             
#
# Punched on 27/05/25 at 16:44:41
#
#LIST     16                                                                    
NO 
REM   HREST   START (DO NOT REMOVE THIS LINE) 
REM   HREST   END (DO NOT REMOVE THIS LINE) 
END                                                                             
;
# end of ARCHIVE-HKL.CIF 
# start Validation Reply Form
_vrf_PLAT220_9c                  
;
PROBLEM: NonSolvent   Resd 2  C   Ueq(max)/Ueq(min) Range        4.4 Ratio 
RESPONSE: A two-component disorder model for the phenyl ring was investigated.
Due to the substantial overlap of the two orientations, refinement required 
extensive restraints (EADP and geometric constraints) to maintain a chemically
reasonable model. This resulted in significantly poorer refinement indicators 
(R1 and wR2) and reduced model stability. The averaged single-site model was 
therefore retained as the most reliable representation of the data.
;

_vrf_PLAT222_9c                  
;
PROBLEM: NonSolvent Resd 2  H   Uiso(max)/Uiso(min) Range        4.2 Ratio 
RESPONSE: The spread in hydrogen Uiso values reflects the behaviour of the
associated phenyl ring. A disorder model was tested but led to a less stable
refinement and inferior agreement factors due to severe overlap of the 
alternative orientations. Hydrogen atoms were therefore refined in calculated
riding positions on the averaged carbon model.
;

_vrf_PLAT230_9c                  
;
PROBLEM: Hirshfeld Test Diff for    S1       --N3       .        5.3 s.u.  
RESPONSE: The Hirshfeld difference arises from differing atomic mobility.
N3 is part of a flexible amine substituent capable of lateral motion, whereas
S1 resides within a more rigid framework. The resulting displacement parameter
mismatch is consistent with this difference in local rigidity.
;

_vrf_PLAT241_9c                  
;
PROBLEM: High  MainResAtom  Ueq as Compared to Neighbours        C29 Check 
RESPONSE: Atom C29 forms part of a phenyl ring for which a disorder 
model was evaluated. Because the two orientations overlap extensively, 
refinement required heavy restraints and resulted in poorer R values and 
reduced stability. The averaged model was therefore considered the most 
appropriate description, accounting for the elevated Ueq value.
;

_vrf_PLAT601_9c                  
;
PROBLEM: Unit-Cell Contains Solvent Accessible VOIDS .LE.         50 Ang**3
RESPONSE: The solvent-accessible voids were analysed using difference Fourier
maps. No significant residual electron density was observed within these 
regions, indicating that no disordered solvent is present. The voids are 
attributed to packing features.
;
# end Validation Reply Form
